# Supplementary material for: Late Dialysis Modality Education Could Negatively Predict Peritoneal Dialysis Selection
Source: J Clin Med. 2022 Jul 13;11(14):4042. doi: 10.3390/jcm11144042 (PMC9315828; doi:10.3390/jcm11144042)
Supplement: Supplementary file 1 [file jcm-11-04042-s001.zip]

Archive with 1 entries (1 files):
- jcm-1740957-supplementary.pdf
